# Supplementary material for: The Lnc RNA SPRY4-IT1 Modulates Trophoblast Cell Invasion and Migration by Affecting the Epithelial-Mesenchymal Transition
Source: Sci Rep. 2016 Nov 17;6:37183. doi: 10.1038/srep37183 (PMC5112580; doi:10.1038/srep37183)
Supplement: Supplementary Dataset 1 [file srep37183-s1.xls]

## Sheet: Sheet1
primers	Forward: 5′-3′	Reverse: 5′-3′
SPRY4-IT1	AGCCACATAAATTCAGCAGA	CGATGTAGTAGGATTCCTTTCA
GAPDH	GACTCATGACCACAGTCCATGC	AGAGGCAGGGATGATGTTCTG
β-catenin	GGCGGCACCTTCCTACTTC	CTCTGGGGACTCCTGCTTCT
E-cadherin	ATTTTTCCCTCGACACCCGAT	TCCCAGGCGTAGACCAAGA
vimentin	AACTTAGGGGCGCTCTTGTC	CCTGCTGTCCCGCCGA
Wnt1	TGTGGAAATGAGGTTGGGGG	TGTTCAATGGCTCCACGACA
Wnt2	TGTGGAAATGAGGTTGGGGG	TGTTCAATGGCTCCACGACA
Wnt3	GGTCCGTGGCAGTTGTTAGA	CATGGCTGCTCTTCAAACGG
Wnt5b	ACTGCTAATTTTTGAAGCAGAAGGT	CCCTGATTCCAGTCTTCTCGC
HuR	GTGTCGTATGCTCGCCCG	TCTGCCTCCGACCGTTTG
